# Supplementary material for: A Cybertaxonomic Revision of the “Crocidura pergrisea” Species Complex with a Special Focus on Endemic Rocky Shrews: Crocidura armenica and Crocidura arispa (Soricidae)
Source: Biology (Basel). 2024 Jun 18;13(6):448. doi: 10.3390/biology13060448 (PMC11200727; doi:10.3390/biology13060448)
Supplement: Supplementary file 1 [file biology-13-00448-s001.zip]

Archive with 1 entries (1 files):
- biology-3017363-supplementary.pdf
